# Supplementary material for: Use of CRISPR-Cas9 To Target Homologous Recombination Limits Transformation-Induced Genomic Changes in Candida albicans
Source: mSphere. 2020 Sep 2;5(5):e00620-20. doi: 10.1128/mSphere.00620-20 (PMC7471004; doi:10.1128/mSphere.00620-20)
Supplement: TABLE S1 [file mSphere.00620-20-st001.xlsx]

## Sheet: Table S1-Strains
Strains	Genotype	Location of BFP/GFP sys.	Location of BC-URA3 & LEU2*	Barcode Sequence	Transfo. Protocol	Reference
SN148	arg4∆/arg4∆ leu2∆/leu2∆ his1∆/his1∆ ura3::λimm434/ura3∆::λimm434 iro1∆::λimm434/iro1∆::λimm434	-	-	-	-	(1)
CEC5752	SN148 Ca22chr1_C_albicans_SC5314:144339 to 144749::PTDH3-GFP-CdARG4/PTDH3-BFP-CdHIS1 Ca22chr4_C_albicans_SC5314:776480 to 777156::BC-URA3/CmLEU2	Chr1L	Chr4L	TCTCGGTCTAGGACTAATACAAGCT	CRISPR-Cas9-free	This study
CEC5753	SN148 Ca22chr2_C_albicans_SC5314:252055 to 252382:: PTDH3-GFP-CdARG4/PTDH3-BFP-CdHIS1 RPS1::CIp-BC-URA3/CIp-CmLEU2	Chr2L	RPS1	TTCTCCGAGTCGTGGACCTATTACG	CRISPR-Cas9-free	This study
CEC5754	SN148 Ca22chr3_C_albicans_SC5314:129967 to 130211:: PTDH3-GFP-CdARG4/PTDH3-BFP-CdHIS1 RPS1::CIp-BC-URA3/CIp-CmLEU2	Chr3L	RPS1	TCAGCACGCCTAGCCTCTGAAGTAC	CRISPR-Cas9-free	This study
CEC5755	SN148 Ca22chr4_C_albicans_SC5314:128561 to 129559:: PTDH3-GFP-CdARG4/PTDH3-BFP-CdHIS1 RPS1::CIp-BC-URA3/CIp-CmLEU2	Chr4L	RPS1	TCTCAAGGTCGTCCTGGGTTACTGT	CRISPR-Cas9-free	This study
CEC5756	SN148 Ca22chr5_C_albicans_SC5314:115379 to 115802:: PTDH3-GFP-CdARG4/PTDH3-BFP-CdHIS1 RPS1::CIp-BC-URA3/CIp-CmLEU2	Chr5L	RPS1	TTCGTGATATGTGTAAGCAGACCCA	CRISPR-Cas9-free	This study
CEC5757	SN148 Ca22chr6_C_albicans_SC5314:154762 to 155045:: PTDH3-GFP-CdARG4/PTDH3-BFP-CdHIS1 RPS1::CIp-BC-URA3/CIp-CmLEU2	Chr6L	RPS1	TACGTCTCTTGCTCGATAGCCCGAT	CRISPR-Cas9-free	This study
CEC5758	SN148 Ca22chr7_C_albicans_SC5314:108458 to 108838:: PTDH3-GFP-CdARG4/PTDH3-BFP-CdHIS1 RPS1::CIp-BC-URA3/CIp-CmLEU2	Chr7L	RPS1	TCTAGTTACCTAACTAAAGCCCGAT	CRISPR-Cas9-free	This study
CEC5759	SN148 Ca22chrR_C_albicans_SC5314:79361 to 79780:: PTDH3-GFP-CdARG4/PTDH3-BFP-CdHIS1 RPS1::CIp-BC-URA3/CIp-CmLEU2	ChrRL	RPS1	TTCGTAAATACACTCGGGCAGCACG	CRISPR-Cas9-free	This study
CEC5760	SN148 Ca22chr1_C_albicans_SC5314:3111775 to 3111996:: PTDH3-GFP-CdARG4/PTDH3-BFP-CdHIS1 Ca22chr4_C_albicans_SC5314:776480 to 777156::BC-URA3/CmLEU2	Chr1R	Chr4L	TTAGGCTTAGGAACTACGCATGCCA	CRISPR-Cas9-free	This study
CEC5761	SN148 Ca22chr2_C_albicans_SC5314:2007084 to 2007290:: PTDH3-GFP-CdARG4/PTDH3-BFP-CdHIS1 RPS1::CIp-BC-URA3/CIp-CmLEU2	Chr2R	RPS1	TGGCTACAACAGCTAGGATCTATAG	CRISPR-Cas9-free	This study
CEC5762	SN148 Ca22chr3_C_albicans_SC5314:1726068 to 1726326:: PTDH3-GFP-CdARG4/PTDH3-BFP-CdHIS1 RPS1::CIp-BC-URA3/CIp-CmLEU2	Chr3R	RPS1	TTATCGATACTGCCGTAACAACGGA	CRISPR-Cas9-free	This study
CEC5763	SN148 Ca22chr4_C_albicans_SC5314:1452791 to 1453180:: PTDH3-GFP-CdARG4/PTDH3-BFP-CdHIS1 RPS1::CIp-BC-URA3/CIp-CmLEU2	Chr4R	RPS1	TACGATCTAACGAGAGATTGCCCTA	CRISPR-Cas9-free	This study
CEC5764	SN148 Ca22chr5_C_albicans_SC5314:1085416 to 1085845:: PTDH3-GFP-CdARG4/PTDH3-BFP-CdHIS1 RPS1::CIp-BC-URA3/CIp-CmLEU2	Chr5R	RPS1	TTCACACCGTCGACACAGAAGCGTC	CRISPR-Cas9-free	This study
CEC5765	SN148 Ca22chr7_C_albicans_SC5314:911053 to 911347:: PTDH3-GFP-CdARG4/PTDH3-BFP-CdHIS1 RPS1::CIp-BC-URA3/CIp-CmLEU2	Chr7R	RPS1	TTGTTAGCCAGGATGCCTGCCCATC	CRISPR-Cas9-free	This study
CEC5766	SN148 Ca22chrR_C_albicans_SC5314:2085021 to 2085583:: PTDH3-GFP-CdARG4/PTDH3-BFP-CdHIS1 RPS1::CIp-BC-URA3/CIp-CmLEU2	ChrRR	RPS1	TATTAAGCCCAGATCACCGAGTACC	CRISPR-Cas9-free	This study
CEC5767	SN148 Ca22chr1_C_albicans_SC5314:144339 to 144749:: PTDH3-GFP-CdARG4/PTDH3-BFP-CdHIS1 Ca22chr4_C_albicans_SC5314:776480 to 777156::BC-URA3/CmLEU2	Chr1L	Chr4L	TTCGTGACGTTGACGCTTAGGAAGT	CRISPR-Cas9-free	This study
CEC5768	SN148 Ca22chr2_C_albicans_SC5314:252055 to 252382:: PTDH3-GFP-CdARG4/PTDH3-BFP-CdHIS1 RPS1::CIp-BC-URA3/CIp-CmLEU2	Chr2L	RPS1	TTATGCAGAGGAGCGAATTAACTTC	CRISPR-Cas9-free	This study
CEC5769	SN148 Ca22chr3_C_albicans_SC5314:129967 to 130211:: PTDH3-GFP-CdARG4/PTDH3-BFP-CdHIS1 RPS1::CIp-BC-URA3/CIp-CmLEU2	Chr3L	RPS1	TGGCTCAGTCTCGGTAAAAGGTTAC	CRISPR-Cas9-free	This study
CEC5770	SN148 Ca22chr4_C_albicans_SC5314:128561 to 129559:: PTDH3-GFP-CdARG4/PTDH3-BFP-CdHIS1 RPS1::CIp-BC-URA3/CIp-CmLEU2	Chr4L	RPS1	TCACACCTGCGCGTAATATCGTCCG	CRISPR-Cas9-free	This study
CEC5771	SN148 Ca22chr5_C_albicans_SC5314:115379 to 115802:: PTDH3-GFP-CdARG4/PTDH3-BFP-CdHIS1 RPS1::CIp-BC-URA3/CIp-CmLEU2	Chr5L	RPS1	TCATCATAGGGCCGTTTCCCCAAGA	CRISPR-Cas9-free	This study
CEC5772	SN148 Ca22chr6_C_albicans_SC5314:154762 to 155045:: PTDH3-GFP-CdARG4/PTDH3-BFP-CdHIS1 RPS1::CIp-BC-URA3/CIp-CmLEU2	Chr6L	RPS1	TGGCTTTAAGAGCGCTCTGGTTAGG	CRISPR-Cas9-free	This study
CEC5773	SN148 Ca22chr7_C_albicans_SC5314:108458 to 108838:: PTDH3-GFP-CdARG4/PTDH3-BFP-CdHIS1 RPS1::CIp-BC-URA3/CIp-CmLEU2	Chr7L	RPS1	TTAAAAGGTAGCCGATCCTGCCAGA	CRISPR-Cas9-free	This study
CEC5774	SN148 Ca22chrR_C_albicans_SC5314:79361 to 79780:: PTDH3-GFP-CdARG4/PTDH3-BFP-CdHIS1 RPS1::CIp-BC-URA3/CIp-CmLEU2	ChrRL	RPS1	TACGAACGTCCTGACTCTTAACGGT	CRISPR-Cas9-free	This study
CEC5775	SN148 Ca22chr1_C_albicans_SC5314:3111775 to 3111996:: PTDH3-GFP-CdARG4/PTDH3-BFP-CdHIS1 Ca22chr4_C_albicans_SC5314:776480 to 777156::BC-URA3/CmLEU2	Chr1R	Chr4L	TGGCAAAATGCTAGAAGTATGACAT	CRISPR-Cas9-free	This study
CEC5776	SN148 Ca22chr2_C_albicans_SC5314:2007084 to 2007290:: PTDH3-GFP-CdARG4/PTDH3-BFP-CdHIS1 RPS1::CIp-BC-URA3/CIp-CmLEU2	Chr2R	RPS1	TATGTACGTGCCGAGGCATAGAAAC	CRISPR-Cas9-free	This study
CEC5777	SN148 Ca22chr3_C_albicans_SC5314:1726068 to 1726326:: PTDH3-GFP-CdARG4/PTDH3-BFP-CdHIS1 RPS1::CIp-BC-URA3/CIp-CmLEU2	Chr3R	RPS1	TAGGAATCTCAAGCCGGAAACTTAA	CRISPR-Cas9-free	This study
CEC5778	SN148 Ca22chr4_C_albicans_SC5314:1452791 to 1453180:: PTDH3-GFP-CdARG4/PTDH3-BFP-CdHIS1 RPS1::CIp-BC-URA3/CIp-CmLEU2	Chr4R	RPS1	TATAGCCTTAACGTGTACCGAGCAA	CRISPR-Cas9-free	This study
CEC5779	SN148 Ca22chr5_C_albicans_SC5314:1085416 to 1085845:: PTDH3-GFP-CdARG4/PTDH3-BFP-CdHIS1 RPS1::CIp-BC-URA3/CIp-CmLEU2	Chr5R	RPS1	TCAGTTGCGCGGAATGTCACATCCA	CRISPR-Cas9-free	This study
CEC5780	SN148 Ca22chr7_C_albicans_SC5314:911053 to 911347:: PTDH3-GFP-CdARG4/PTDH3-BFP-CdHIS1 RPS1::CIp-BC-URA3/CIp-CmLEU2	Chr7R	RPS1	TACGATATTCCAGGCGACGACTACC	CRISPR-Cas9-free	This study
CEC5781	SN148 Ca22chrR_C_albicans_SC5314:2085021 to 2085583:: PTDH3-GFP-CdARG4/PTDH3-BFP-CdHIS1 RPS1::CIp-BC-URA3/CIp-CmLEU2	ChrRR	RPS1	TAACCCCAATAGGGCGCAAACGTCT	CRISPR-Cas9-free	This study
CEC5783	SN148 Ca22chr1_C_albicans_SC5314:145484 to 145771:: PTDH3-GFP-CdARG4/PTDH3-BFP-CdHIS1 Ca22chr4_C_albicans_SC5314:776480 to 777156::BC-URA3-CmLEU2	Chr1L	Chr4L	TTCGTGGGAATCGCGTTATTGACAG	CRISPR-Cas9-dep.	This study
CEC5785	SN148 Ca22chr1_C_albicans_SC5314:145484 to 145771:: PTDH3-GFP-CdARG4/PTDH3-BFP-CdHIS1 Ca22chr4_C_albicans_SC5314:776480 to 777156::BC-URA3-CmLEU2	Chr1L	Chr4L	TTAACACGAAGCCGGTGATAATATC	CRISPR-Cas9-dep.	This study
CEC5787	SN148 Ca22chr1_C_albicans_SC5314:145484 to 145771:: PTDH3-GFP-CdARG4/PTDH3-BFP-CdHIS1 Ca22chr4_C_albicans_SC5314:776480 to 777156::BC-URA3-CmLEU2	Chr1L	Chr4L	TGCCACCCAACGAGACAGTTTAACA	CRISPR-Cas9-dep.	This study
CEC5789	SN148 Ca22chr1_C_albicans_SC5314:3109738 to 3110154:: PTDH3-GFP-CdARG4/PTDH3-BFP-CdHIS1 Ca22chr4_C_albicans_SC5314:776480 to 777156::BC-URA3-CmLEU2	Chr1R	Chr4L	TAACCTTGGGGCACACGTATGTCAC	CRISPR-Cas9-dep.	This study
CEC5791	SN148 Ca22chr1_C_albicans_SC5314:3109738 to 3110154:: PTDH3-GFP-CdARG4/PTDH3-BFP-CdHIS1 Ca22chr4_C_albicans_SC5314:776480 to 777156::BC-URA3-CmLEU2	Chr1R	Chr4L	TTAGGCTTAGGAACTACGCATGCCA	CRISPR-Cas9-dep.	This study
CEC5793	SN148 Ca22chr1_C_albicans_SC5314:3109738 to 3110154:: PTDH3-GFP-CdARG4/PTDH3-BFP-CdHIS1 Ca22chr4_C_albicans_SC5314:776480 to 777156::BC-URA3-CmLEU2	Chr1R	Chr4L	TGGCAAAATGCTAGAAGTATGACAT	CRISPR-Cas9-dep.	This study
CEC5795	SN148 Ca22chr5_C_albicans_SC5314:1083848 to 1084278:: PTDH3-GFP-CdARG4/PTDH3-BFP-CdHIS1 RPS1::CIp-CmLEU2-BC-URA3	Chr5R	RPS1	TATAGACGTGAGTCCCCATGTCGAG	CRISPR-Cas9-dep.	This study
CEC5801	SN148 Ca22chr6_C_albicans_SC5314:156134 to 156430:: PTDH3-GFP-CdARG4/PTDH3-BFP-CdHIS1 RPS1::CIp-CmLEU2-BC-URA3	Chr6L	RPS1	TATACGCGGGGAACCATCGACCTCA	CRISPR-Cas9-dep.	This study
CEC5803	SN148 Ca22chr6_C_albicans_SC5314:156134 to 156430:: PTDH3-GFP-CdARG4/PTDH3-BFP-CdHIS1 RPS1::CIp-CmLEU2-BC-URA3	Chr6L	RPS1	TCAAGAGGAAACCGCGATATCTGCC	CRISPR-Cas9-dep.	This study
CEC5805	SN148 Ca22chr6_C_albicans_SC5314:156134 to 156430:: PTDH3-GFP-CdARG4/PTDH3-BFP-CdHIS1 RPS1::CIp-CmLEU2-BC-URA3	Chr6L	RPS1	TTAGGGAGAGGCGCTTTAGTCCTAA	CRISPR-Cas9-dep.	This study
CEC5807	SN148 Ca22chr7_C_albicans_SC5314:108458 to 108838:: PTDH3-GFP-CdARG4/PTDH3-BFP-CdHIS1 RPS1::CIp-CmLEU2-BC-URA3	Chr7L	RPS1	TCACCAGACGAAGGTAGCCTCAAGT	CRISPR-Cas9-dep.	This study
CEC5809	SN148 Ca22chr7_C_albicans_SC5314:108458 to 108838:: PTDH3-GFP-CdARG4/PTDH3-BFP-CdHIS1 RPS1::CIp-CmLEU2-BC-URA3	Chr7L	RPS1	TTAGAACGGGGCGTAAAAGTGTAAT	CRISPR-Cas9-dep.	This study
CEC5811	SN148 Ca22chr7_C_albicans_SC5314:108458 to 108838:: PTDH3-GFP-CdARG4/PTDH3-BFP-CdHIS1 RPS1::CIp-CmLEU2-BC-URA3	Chr7L	RPS1	TATAGTTTCGGGGCCGAAGAAATAA	CRISPR-Cas9-dep.	This study
CEC5813	SN148 Ca22chrR_C_albicans_SC5314:79361 to 79780:: PTDH3-GFP-CdARG4/PTDH3-BFP-CdHIS1 RPS1::CIp-CmLEU2-BC-URA3	ChrRL	RPS1	TTATGGAAATAGCGGATGATAACCT	CRISPR-Cas9-dep.	This study
CEC5815	SN148 Ca22chrR_C_albicans_SC5314:79361 to 79780:: PTDH3-GFP-CdARG4/PTDH3-BFP-CdHIS1 RPS1::CIp-CmLEU2-BC-URA3	ChrRL	RPS1	TCAAACGCCGCTACGTACACATCTC	CRISPR-Cas9-dep.	This study
CEC5817	SN148 Ca22chrR_C_albicans_SC5314:79361 to 79780:: PTDH3-GFP-CdARG4/PTDH3-BFP-CdHIS1 RPS1::CIp-CmLEU2-BC-URA3	ChrRL	RPS1	TATTTAGAACCGCGACAGGCCAAAA	CRISPR-Cas9-dep.	This study
CEC5819	SN148 Ca22chr2_C_albicans_SC5314:252146 to 252382:: PTDH3-GFP-CdARG4/PTDH3-BFP-CdHIS1 RPS1::CIp-CmLEU2-BC-URA3	Chr2L	RPS1	TAGGGACAGTCAGCGCTACTTATCT	CRISPR-Cas9-dep.	This study
CEC5821	SN148 Ca22chr2_C_albicans_SC5314:252146 to 252382:: PTDH3-GFP-CdARG4/PTDH3-BFP-CdHIS1 RPS1::CIp-CmLEU2-BC-URA3	Chr2L	RPS1	TTATTTAGACGACGATTCCCACCCT	CRISPR-Cas9-dep.	This study
CEC5823	SN148 Ca22chr2_C_albicans_SC5314:252146 to 252382:: PTDH3-GFP-CdARG4/PTDH3-BFP-CdHIS1 RPS1::CIp-CmLEU2-BC-URA3	Chr2L	RPS1	TGTGGTATCCGGCGACCTAAAGGAC	CRISPR-Cas9-dep.	This study
CEC5825	SN148 Ca22chr2_C_albicans_SC5314:2007084 to 2007475:: PTDH3-GFP-CdARG4/PTDH3-BFP-CdHIS1 RPS1::CIp-CmLEU2-BC-URA3	Chr2R	RPS1	TAAATCGGAGGACCCCATTCCACGT	CRISPR-Cas9-dep.	This study
CEC5827	SN148 Ca22chr2_C_albicans_SC5314:2007084 to 2007475:: PTDH3-GFP-CdARG4/PTDH3-BFP-CdHIS1 RPS1::CIp-CmLEU2-BC-URA3	Chr2R	RPS1	TAGAGGTGACTCGCCCGCAAGTTCT	CRISPR-Cas9-dep.	This study
CEC5829	SN148 Ca22chr2_C_albicans_SC5314:2007084 to 2007475:: PTDH3-GFP-CdARG4/PTDH3-BFP-CdHIS1 RPS1::CIp-CmLEU2-BC-URA3	Chr2R	RPS1	TACTCGGGTTGCCGCATATCTATCG	CRISPR-Cas9-dep.	This study
CEC5831	SN148 Ca22chr4_C_albicans_SC5314:1452791 to 1453180:: PTDH3-GFP-CdARG4/PTDH3-BFP-CdHIS1 RPS1::CIp-CmLEU2-BC-URA3	Chr4R	RPS1	TGCAGACCGGTTCGCACTTTATCAG	CRISPR-Cas9-dep.	This study
CEC5833	SN148 Ca22chr4_C_albicans_SC5314:1452791 to 1453180:: PTDH3-GFP-CdARG4/PTDH3-BFP-CdHIS1 RPS1::CIp-CmLEU2-BC-URA3	Chr4R	RPS1	TACACGGTGAAGTGCTATCAGCCAT	CRISPR-Cas9-dep.	This study
CEC5835	SN148 Ca22chr4_C_albicans_SC5314:1452791 to 1453180:: PTDH3-GFP-CdARG4/PTDH3-BFP-CdHIS1 RPS1::CIp-CmLEU2-BC-URA3	Chr4R	RPS1	TTTAGTATAACGATCGATGTGCAAT	CRISPR-Cas9-dep.	This study
CEC5837	SN148 Ca22chr5_C_albicans_SC5314:115379 to 115802:: PTDH3-GFP-CdARG4/PTDH3-BFP-CdHIS1 RPS1::CIp-CmLEU2-BC-URA3	Chr5L	RPS1	TAGGTCAACGGCGCTACGTACCCAA	CRISPR-Cas9-dep.	This study
CEC5839	SN148 Ca22chr5_C_albicans_SC5314:115379 to 115802:: PTDH3-GFP-CdARG4/PTDH3-BFP-CdHIS1 RPS1::CIp-CmLEU2-BC-URA3	Chr5L	RPS1	TCAGCCATGCTCGCGCTATATAGTA	CRISPR-Cas9-dep.	This study
	*We did not test which haplotype was targeted by the integration casettes or plasmids
	(1) Noble et al. 2005
