# Supplementary material for: Use of CRISPR-Cas9 To Target Homologous Recombination Limits Transformation-Induced Genomic Changes in Candida albicans
Source: mSphere. 2020 Sep 2;5(5):e00620-20. doi: 10.1128/mSphere.00620-20 (PMC7471004; doi:10.1128/mSphere.00620-20)
Supplement: TABLE S4 [file mSphere.00620-20-st004.xlsx]

## Sheet: TableS4-SequencingDepth
CRISPR-Cas9-free	Strain	Cov	SD	Avg.	SD	CRISPR-Cas9-dependent	Strain	Cov	SD	Avg.	SD
	CEC5752	25.37	46.4	36.501	16.4506		CEC5783	9.12	20.6	13.3889	6.40974
	CEC5753	27.64	52.5				CEC5785	10.69	26.6
	CEC5754	30.84	66.6				CEC5787	13.75	35.2
	CEC5755	26.04	63.8				CEC5789	11.78	28.5
	CEC5756	28.41	62.8				CEC5791	10.35	24.9
	CEC5757	50.91	85.8				CEC5793	26.84	62.3
	CEC5758	21.26	54.8				CEC5795	8.56	15.3
	CEC5759	27.93	56.9				CEC5801	8.99	19.5
	CEC5760	17.97	45.1				CEC5803	12.67	32.8
	CEC5761	13.13	30				CEC5805	10.66	25.4
	CEC5762	34.86	64.6				CEC5807	13.77	38.9
	CEC5763	36.32	67.5				CEC5809	9.46	20.2
	CEC5764	73.12	94.4				CEC5811	8.95	16
	CEC5765	28.61	76.4				CEC5813	9.7	22.7
	CEC5766	10.07	22.6				CEC5815	14.67	40.5
	CEC5767	21.42	47.1				CEC5817	13.92	37.5
	CEC5768	16.27	45.4				CEC5819	7.66	13.1
	CEC5769	30.53	50.5				CEC5821	7.44	12.8
	CEC5770	48.51	84.1				CEC5823	10.3	24.5
	CEC5771	65.63	84.8				CEC5825	8.72	18.4
	CEC5772	58.31	80.9				CEC5827	25.09	33.9
	CEC5773	52.15	85.8				CEC5829	22.8	43.5
	CEC5774	42.86	76				CEC5831	18.85	41.5
	CEC5775	36.24	73.7				CEC5833	21.16	47.3
	CEC5776	48.05	79.2				CEC5835	29.88	36.8
	CEC5777	70.57	84.2				CEC5837	7.96	13.6
	CEC5778	36.17	72.7				CEC5839	7.76	15.4
	CEC5779	36.86	66.9
	CEC5780	29.67	65.7
	CEC5781	49.31	75
