# Supplementary material for: Use of CRISPR-Cas9 To Target Homologous Recombination Limits Transformation-Induced Genomic Changes in Candida albicans
Source: mSphere. 2020 Sep 2;5(5):e00620-20. doi: 10.1128/mSphere.00620-20 (PMC7471004; doi:10.1128/mSphere.00620-20)
Supplement: TABLE S5 [file mSphere.00620-20-st005.xlsx]

## Sheet: TableS5
CRISPR-Cas9-free	Strain	Chromosome								CRISPR-Cas9-independent	Strain	Chromosome
		1	2	3	4	5	6	7	R			1	2	3	4	5	6	7	R
	CEC5752	0.41	0.37	0.37	0.59	0.49	0.53	0.53	0.41		CEC5783	0.47	0.48	0.48	0.47	0.48	0.48	0.57	0.47
	CEC5753	0.49	0.49	0.49	0.49	0.49	0.5	0.53	0.49		CEC5785	0.47	0.47	0.48	0.47	0.47	0.47	0.49	0.47
	CEC5754	0.49	0.5	0.49	0.51	0.5	0.5	0.53	0.5		CEC5787	0.47	0.48	0.48	0.48	0.48	0.49	0.5	0.48
	CEC5755	0.49	0.5	0.5	0.5	0.5	0.5	0.52	0.5		CEC5789	0.47	0.47	0.48	0.47	0.47	0.49	0.48	0.47
	CEC5756	0.49	0.37	0.5	0.5	0.49	0.5	0.52	0.5		CEC5791	0.46	0.47	0.48	0.47	0.47	0.47	0.48	0.47
	CEC5757	0.5	0.51	0.5	0.5	0.51	0.52	0.54	0.51		CEC5793	0.49	0.49	0.5	0.49	0.49	0.5	0.52	0.5
	CEC5758	0.49	0.5	0.49	0.59	0.49	0.5	0.52	0.5		CEC5795	0.46	0.46	0.47	0.46	0.46	0.48	0.49	0.47
	CEC5759	0.49	0.49	0.49	0.49	0.63	0.49	0.52	0.5		CEC5801	0.46	0.46	0.47	0.46	0.47	0.48	0.47	0.47
	CEC5760	0.48	0.49	0.49	0.48	0.48	0.49	0.52	0.49		CEC5803	0.47	0.47	0.48	0.47	0.48	0.48	0.49	0.38
	CEC5761	0.47	0.48	0.48	0.47	0.48	0.48	0.5	0.48		CEC5805	0.46	0.47	0.48	0.47	0.47	0.47	0.49	0.48
	CEC5762	0.49	0.49	0.48	0.49	0.5	0.49	0.53	0.5		CEC5807	0.47	0.47	0.48	0.48	0.53	0.49	0.51	0.49
	CEC5763	0.49	0.5	0.48	0.5	0.56	0.5	0.53	0.5		CEC5809	0.46	0.47	0.48	0.46	0.54	0.47	0.47	0.47
	CEC5764	0.36	0.64	0.63	0.48	0.61	0.52	0.4	0.43		CEC5811	0.58	0.46	0.47	0.46	0.53	0.49	0.49	0.47
	CEC5765	0.5	0.37	0.37	0.5	0.5	0.43	0.53	0.37		CEC5813	0.47	0.34	0.48	0.47	0.47	0.48	0.5	0.52
	CEC5766	0.47	0.48	0.47	0.47	0.46	0.48	0.48	0.48		CEC5815	0.48	0.49	0.49	0.48	0.48	0.49	0.52	0.48
	CEC5767	0.48	0.49	0.49	0.48	0.49	0.49	0.52	0.49		CEC5817	0.48	0.48	0.49	0.48	0.47	0.49	0.49	0.49
	CEC5768	0.41	0.49	0.49	0.48	0.49	0.49	0.52	0.49		CEC5819	0.46	0.46	0.48	0.46	0.46	0.46	0.48	0.46
	CEC5769	0.49	0.49	0.49	0.49	0.5	0.5	0.52	0.49		CEC5821	0.46	0.47	0.48	0.46	0.47	0.46	0.46	0.47
	CEC5770	0.5	0.51	0.5	0.5	0.51	0.51	0.54	0.5		CEC5823	0.47	0.48	0.48	0.47	0.47	0.47	0.5	0.48
	CEC5771	0.5	0.51	0.51	0.5	0.51	0.51	0.53	0.51		CEC5825	0.46	0.46	0.48	0.47	0.47	0.47	0.46	0.47
	CEC5772	0.5	0.62	0.38	0.5	0.5	0.63	0.62	0.37		CEC5827	0.46	0.5	0.46	0.46	0.48	0.5	0.49	0.48
	CEC5773	0.51	0.39	0.39	0.51	0.5	0.44	0.54	0.39		CEC5829	0.47	0.48	0.49	0.48	0.49	0.49	0.52	0.49
	CEC5774	0.47	0.5	0.5	0.5	0.52	0.5	0.54	0.5		CEC5831	0.48	0.48	0.48	0.48	0.48	0.49	0.52	0.49
	CEC5775	0.63	0.37	0.37	0.5	0.55	0.62	0.62	0.51		CEC5833	0.48	0.49	0.49	0.48	0.49	0.49	0.51	0.49
	CEC5776	0.36	0.52	0.37	0.62	0.55	0.62	0.64	0.63		CEC5835	0.48	0.49	0.46	0.48	0.48	0.49	0.52	0.48
	CEC5777	0.5	0.51	0.51	0.51	0.51	0.51	0.54	0.51		CEC5837	0.45	0.45	0.47	0.46	0.36	0.47	0.48	0.46
	CEC5778	0.49	0.5	0.5	0.5	0.51	0.51	0.53	0.5		CEC5839	0.46	0.47	0.47	0.46	0.46	0.47	0.48	0.46
	CEC5779	0.61	0.61	0.6	0.61	0.5	0.61	0.53	0.59		Ca186	0.37	0.44	0.45	0.44	0.43	0.44	0.52	0.45
	CEC5780	0.49	0.5	0.49	0.5	0.5	0.51	0.53	0.5	4n AAAB		3n AAB		2n AB		3n ABB		4n ABBB
	CEC5781	0.49	0.5	0.5	0.5	0.64	0.51	0.53	0.5	<0.29		0.3-0.44		0.45-0.55		0.56-0.69		0.7-1
	*in red font are indicated LOH events
