# Supplementary material for: Use of CRISPR-Cas9 To Target Homologous Recombination Limits Transformation-Induced Genomic Changes in Candida albicans
Source: mSphere. 2020 Sep 2;5(5):e00620-20. doi: 10.1128/mSphere.00620-20 (PMC7471004; doi:10.1128/mSphere.00620-20)
Supplement: TABLE S6 [file mSphere.00620-20-st006.xlsx]

## Sheet: Table S6-Analysis
	Aneuploidy	LOH	Full	Partial								RAW ANALYSIS								AVERAGE/STRAIN							AVERAGE/STRAIN/TRANSFORMATION														STATISTCS
												Aneuploidies			LOH			GCR Total	Presence of GCR	Avg # Genomic change/Strain	Avg # Aneuploidy/Strain			Avg # LOH/Strain			Aneuploidies/Strain/Transfo			LOH/Strain/Transfo			Total Genomic change/Strain/Transfo	Avg # Aneuploidy/Strain/Transfo			Avg # LOH/Strain/Transfo			Avg # Genomic change/Strain/Transfo	Aneuploidies			LOH			Genomic change Total
												Total	Full Chr	Partial Chr	Total	Full Chr	Partial Chr				Total Aneu.	Full Chr	Partial Chr	Total LOH	Full Chr	Partial Chr	Total Aneu.	Full Chr	Partial Chr	Total LOH	Full Chr	Partial Chr		Total	Full Chr	Partial Chr	Total	Full Chr	Partial Chr		Total	Full Chr	Partial Chr	Total	Full Chr	Partial Chr
	Strain	BFP/GFP Location	Chr1	Chr2	Chr3	Chr4	Chr5	Chr6	Chr7	ChrR	# Chr w Genomic change
CRISPR-Cas9-free	CEC5752	1L									6	6	5	1	1	0	1	7	Yes	2.16667	1.6	3.23077	0.461538	0.566667	0.5	0.916667	1.5	1.25	0.25	0.25	0	0.25	1.75	0.4	0.35	0.05	0.141667	0.05	0.0916667	0.541667	0.00859384	0.00900787	0.236491	0.571521	0.304275	0.0262111	0.0145011
	CEC5753	2L									0	0			0			0	No								0	0	0	0	0	0	0
	CEC5754	3L									0	0			0			0	No								0	0	0	0	0	0	0
	CEC5755	4L									0	0			0			0	No								0	0	0	0	0	0	0
	CEC5756	5L									1	1	1	0	0			1	Yes								0.25	0.25	0	0	0	0	0.25
	CEC5757	6L									1	0			1	0	1	1	Yes								0	0	0	0.25	0	0.25	0.25
	CEC5758	7L									1	1	0	1	0			1	Yes								0.25	0	0.25	0	0	0	0.25
	CEC5759	RL									1	1	1	0	0			1	Yes								0.25	0.25	0	0	0	0	0.25
	CEC5760	1R									1	0			1	0	1	1	Yes								0	0	0	0.25	0	0.25	0.25
	CEC5761	2R									0	0			0			0	No								0	0	0	0	0	0	0
	CEC5762	3R									0	0			0			0	No								0	0	0	0	0	0	0
	CEC5763	4R									1	0			1	1	0	1	Yes								0	0	0	0.25	0.25	0	0.25
	CEC5764	5R									7	6	5	1	2	1	1	8	Yes								1.5	1.25	0.25	0.5	0.25	0.25	2
	CEC5765	7R									4	4	4	0	0			4	Yes								1	1	0	0	0	0	1
	CEC5766	RR									0	0			0			0	No								0	0	0	0	0	0	0
	CEC5767	1L									2	0			2	1	1	2	Yes								0	0	0	0.5	0.25	0.25	0.5
	CEC5768	2L									2	1	0	1	1	0	1	2	Yes								0.25	0	0.25	0.25	0	0.25	0.5
	CEC5769	3L									0	0			0			0	No								0	0	0	0	0	0	0
	CEC5770	4L									0	0			0			0	No								0	0	0	0	0	0	0
	CEC5771	5L									0	0			0			0	No								0	0	0	0	0	0	0
	CEC5772	6L									5	5	5	0	1	0	1	6	Yes								1.25	1.25	0	0.25	0	0.25	1.5
	CEC5773	7L									4	4	4	0	0			4	Yes								1	1	0	0	0	0	1
	CEC5774	RL									2	0			2	1	1	2	Yes								0	0	0	0.5	0.25	0.25	0.5
	CEC5775	1R									7	6	5	1	1	1	0	7	Yes								1.5	1.25	0.25	0.25	0.25	0	1.75
	CEC5776	2R									7	6	6	0	2	1	1	8	Yes								1.5	1.5	0	0.5	0.25	0.25	2
	CEC5777	3R									0	0			0			0	No								0	0	0	0	0	0	0
	CEC5778	4R									0	0			0			0	No								0	0	0	0	0	0	0
	CEC5779	5R									6	6	5	1	0			6	Yes								1.5	1.25	0.25	0	0	0	1.5
	CEC5780	7R									0	0			0			0	No								0	0	0	0	0	0	0
	CEC5781	RR									2	1	1	0	2	0	2	3	Yes								0.25	0.25	0	0.5	0	0.5	0.75
CRISPR-Cas9-dependent	CEC5783	1L									1	0			1	1	0	1	Yes	0.37037	0.148148	0.75	0.25	0.222222	0.833333	0.166667	0	0	0	0.5	0.5	0	0.5	0.0740741	0.0555556	0.0185185	0.111111	0.0925926	0.0185185	0.185185
	CEC5785	1L									0	0			0			0	No								0	0	0	0	0	0	0
	CEC5787	1L									0	0			0			0	No								0	0	0	0	0	0	0
	CEC5789	1R									0	0			0			0	No								0	0	0	0	0	0	0
	CEC5791	1R									0	0			0			0	No								0	0	0	0	0	0	0
	CEC5793	1R									0	0			0			0	No								0	0	0	0	0	0	0
	CEC5795	5R									0	0			0			0	No								0	0	0	0	0	0	0
	CEC5801	6L									0	0			0			0	No								0	0	0	0	0	0	0
	CEC5803	6L									1	1	1	0	0			1	Yes								0.5	0.5	0	0	0	0	0.5
	CEC5805	6L									0	0			0			0	No								0	0	0	0	0	0	0
	CEC5807	7L									1	0			1	1	0	1	Yes								0	0	0	0.5	0.5	0	0.5
	CEC5809	7L									1	0			1	1	0	1	Yes								0	0	0	0.5	0.5	0	0.5
	CEC5811	7L									2	1	1	0	1	1	0	2	Yes								0.5	0.5	0	0.5	0.5	0	1
	CEC5813	RL									1	1	1	0	0			1	Yes								0.5	0.5	0	0	0	0	0.5
	CEC5815	RL									0	0			0			0	No								0	0	0	0	0	0	0
	CEC5817	RL									0	0			0			0	No								0	0	0	0	0	0	0
	CEC5819	2L									0	0			0			0	No								0	0	0	0	0	0	0
	CEC5821	2L									0	0			0			0	No								0	0	0	0	0	0	0
	CEC5823	2L									0	0			0			0	No								0	0	0	0	0	0	0
	CEC5825	2R									0	0			0			0	No								0	0	0	0	0	0	0
	CEC5827	2R									1	0			1	1	0	1	Yes								0	0	0	0.5	0.5	0	0.5
	CEC5829	2R									0	0			0			0	No								0	0	0	0	0	0	0
	CEC5831	4R									1	0			1	0	1	1	Yes								0	0	0	0.5	0	0.5	0.5
	CEC5833	4R									0	0			0			0	No								0	0	0	0	0	0	0
	CEC5835	4R									0	0			0			0	No								0	0	0	0	0	0	0
	CEC5837	5L									1	1	0	1	0			1	Yes								0.5	0	0.5	0	0	0	0.5
	CEC5839	5L									0	0			0			0	No								0	0	0	0	0	0	0
																																									**	**	NS	NS	NS	*	*
	Chr Analysis of Genomic change																			Frequency of Genomic change
			RAW ANALYSIS								PERCENTAGES										Avg # Aneuploidy/Strain/Transfo			Avg # LOH/Strain/Transfo			Avg # Genomic change/Strain/Transfo
			Chr1	Chr2	Chr3	Chr4	Chr5	Chr6	Chr7	ChrR	Chr1	Chr2	Chr3	Chr4	Chr5	Chr6	Chr7	ChrR			Total	Full Chr	Partial Chr	Total	Full Chr	Partial Chr
	CRISPR-Cas9-free		1.5	0.5	1	1	0	1.5	0	0	5	1.66667	3.33333	3.33333	0	5	0	0
			0	0	0	0	5	1	0	0	0	0	0	0	16.6667	3.33333	0	0		CRISPR-Cas9-free	0.4	0.35	0.05	0.141667	0.05	0.0916667	0.541667
			0.5	0	0	1	0	0.5	0	1	1.66667	0	0	3.33333	0	1.66667	0	3.33333		CRISPR-Cas9-dependent	0.08	0.0555556	0.0185185	0.111111	0.0925926	0.0185185	0.185185
			5	8	8	3	2	5	4	6	16.6667	26.6667	26.6667	10	6.66667	16.6667	13.3333	20		P-value	0.00859384	0.00900787	0.236491	0.571521	0.304275	0.0262111	0.0145011
		Total Chr w Genomic change	7	8.5	9	5	7	8	4	7	23.3333	28.3333	30	16.6667	23.3333	26.6667	13.3333	23.3333			**	**	NS	NS	NS	*	*
		Chr w No Genomic change	23	21.5	21	25	23	22	26	23	76.6667	71.6667	70	83.3333	76.6667	73.3333	86.6667	76.6667		Fold Changes	5	6.3	2.7	1.275	0.54	4.95	2.925
	CRISPR-Cas9-dependent		0	0	0	0	0	0.5	0	0	0	0	0	0	0	1.78571	0	0
			0	1	0	0	3	0	1	0	0	3.57143	0	0	10.7143	0	3.57143	0
			0	0	0	0	0	0	0	0	0	0	0	0	0	0	0	0
			2	1	0	0	1	0	0	1	7.14286	3.57143	0	0	3.57143	0	0	3.57143
		Total Chr w Genomic change	2	2	0	0	4	0.5	1	1	7.14286	7.14286	0	0	14.2857	1.78571	3.57143	3.57143
		Chr w No Genomic change	25	25	27	27	23	26.5	26	26	92.5926	92.5926	100	100	85.1852	98.1481	96.2963	96.2963		Chr1		Chr2		Chr3		Chr4		Chr5		Chr6		Chr7		ChrR
																				-	+	-	+	-	+	-	+	-	+	-	+	-	+	-	+
			Total Chr w Genomic changes	Chr w No Genomic change	Total Chr	% Chr w Genomic changes	% w No Genomic change
		CRISPR-Cas9-free	55.5	184.5	240	23.125	5.66509
		CRISPR-Cas9-dependent	10.5	205.5	216	4.6875	4.76655
	Distribution of Genomic change types
			# Genomic change	% Genomic change
	CRISPR-Cas9-free		11	16.9231
			6	9.23077
			6	9.23077
			42	64.6154
		Total Genomic change	65
	CRISPR-Cas9-dependent		1	10
			5	50
			1	10
			3	30
		Total Genomic change	10
	How many Genomic change per strain
	-	+
				# strains	% strains	% strains	# Chr	Total Chr	% Chr
	CRISPR-Cas9-free	GCR	0	12	40	40	96	240	40
			1	6	20	60	60		25
			2	3	10
			>3	9	30
	CRISPR-Cas9-dependent	GCR	0	18	66.6667	66.6667	144	216	66.6667
			1	8	29.6296	33.3333	10		4.62963
			2	1	3.7037
			>3	0	0
		%			CRISPR-Cas9-free	CRISPR-Cas9-dependent	Diff
		Chr affected by at least 1 genomic change			25	4.62963	5.4
		Strains displaying at least 1 genomic change			60	33.3333	1.8
		Strains displaying no obvious genomic change			40	66.6667	1.66667
