# Supplementary material for: Use of CRISPR-Cas9 To Target Homologous Recombination Limits Transformation-Induced Genomic Changes in Candida albicans
Source: mSphere. 2020 Sep 2;5(5):e00620-20. doi: 10.1128/mSphere.00620-20 (PMC7471004; doi:10.1128/mSphere.00620-20)
Supplement: TABLE S2 [file mSphere.00620-20-st002.xlsx]

## Sheet: Table S2- Plasmids
Plasmid	Usage	Ref.
pCRBluntII-PTDH3-GFP-ARG4	Yeast Fluorescent Cassette	(2)*
pCRBluntII-PTDH3-BFP-CdHIS1	Yeast Fluorescent Cassette	(2)*
pV1093	CRISPR Cas9 plasmid	(3)*
CIp-PTET-BC-GTW-URA3	Barcoding	unpublished
CIp-PTET-BC-URA3	Barcoding	This study
CIp10-LEU2	Leucine prototrophy	This study
CIp-PTET-BC-LEU2-URA3	Barcoding and leucine prototrophy	This study
* (2) Loll-Krippleber et al. 2015, (3) Vyas et al. 2015
