# Supplementary material for: Use of CRISPR-Cas9 To Target Homologous Recombination Limits Transformation-Induced Genomic Changes in Candida albicans
Source: mSphere. 2020 Sep 2;5(5):e00620-20. doi: 10.1128/mSphere.00620-20 (PMC7471004; doi:10.1128/mSphere.00620-20)
Supplement: TABLE S3 [file mSphere.00620-20-st003.xlsx]

## Sheet: Table S3-Primers
Primer	Name	Sequence	Usage
TM50	K7_BFP-GFP_Chr1_Left_F	TACATATAATATAAATTATTTATTCAACTTACTAACTAACTAACATTCAAACATTCTCAACAATCAATTGTTGTTATTTATGATCATAACCATTCAACGTCAGGAAACAGCTATGACC	For production of transformation cassettes, Collection of strains bearing BFP/GFP System on all chromosomes both arms
TM51	K7_BFP-GFP_Chr1_Left_R	TTTATATGGGACCCGGATATCGGAAAGCATTAGTAGTAGTACTAATTCCAATCATTGACAATATCCGAACTCTTTGCAATAGTTGTTGATAAATAATGCTGTTTTCCCAGTCACGACG	For production of transformation cassettes, Collection of strains bearing BFP/GFP System on all chromosomes both arms
TM52	K7_BFP-GFP_Chr1_Right_F	CTACTGTCATACTTAACCGTGAAAGTAATCGAAATACATCTCTCATACTACAATAGTTAGGTTGTAGGTACTATTGACTTTTGGGTTCTTAACAGGTGCACAGGAAACAGCTATGACC	For production of transformation cassettes, Collection of strains bearing BFP/GFP System on all chromosomes both arms
TM53	K7_BFP-GFP_Chr1_Right_R	ATGATTACGAGAAACGCCTGTGCGTTTGAAGCAGTACTGGACTTGGTGTAGGTTTACTTTTAAGAACACAATACATAGCACATGTTGGTCACGTGAACACGTTTTCCCAGTCACGACG	For production of transformation cassettes, Collection of strains bearing BFP/GFP System on all chromosomes both arms
TM54	K7_BFP-GFP_Chr2_Left_F	ATCTCCTTCCTCCTCCACCTCTTAGTCTTAGTCTTCTAACCGTGATAGTCAACAATTAGTACCATTGTTCTATTCCTTCATGACGTTATTTCTTTCCTGACAGGAAACAGCTATGACC	For production of transformation cassettes, Collection of strains bearing BFP/GFP System on all chromosomes both arms
TM55	K7_BFP-GFP_Chr2_Left_R	ACAACGACGACGCCGTGGACAATACACGGAGTATTATTGAACGCCGAACAAATTACTTTGAGAATGTATGTTTAAAACTTTGCAGCTGCAACCTACAATGGTTTTCCCAGTCACGACG	For production of transformation cassettes, Collection of strains bearing BFP/GFP System on all chromosomes both arms
TM56	K7_BFP-GFP_Chr2_Right_F	AATGGACGGGAACTGACGGAGAGAAGGAGTTCAGGACTAGTGAATAGTTTCCAGTTGAATTCAAGTCCGGATATCCCTGTAGCAATTGAAATGAAGAACACAGGAAACAGCTATGACC	For production of transformation cassettes, Collection of strains bearing BFP/GFP System on all chromosomes both arms
TM57	K7_BFP-GFP_Chr2_Right_R	AATATCATAATGATATCATTATATTGCAAAGATTACTAGGATAAGGCATGAATTCCAATTGGCAATTTCATGATCTACGATACTTGTTATTGTTGAGGATGTTTTCCCAGTCACGACG	For production of transformation cassettes, Collection of strains bearing BFP/GFP System on all chromosomes both arms
TM58	K7_BFP-GFP_Chr3_Left_F	ATCAACTTTGTTGGCATAGATATATTGTTAGTACTATAGTTTAATTCCAGCCGCATCTAAAGCAGCATTCTGACAACACAAAACATCACCAAGAGTTTCACAGGAAACAGCTATGACC	For production of transformation cassettes, Collection of strains bearing BFP/GFP System on all chromosomes both arms
TM59	K7_BFP-GFP_Chr3_Left_R	TTAAACAAACATGCTATATGCATACACTCCCTAAATCTATATTGTTAACATAATGTAAGTTCCCATGGGGGAAAATAGGAAAGAAGACGGGGTGAATGTAGTTTTCCCAGTCACGACG	For production of transformation cassettes, Collection of strains bearing BFP/GFP System on all chromosomes both arms
TM60	K7_BFP-GFP_Chr3_Right_F	TATACTAGGTGAATAGTACCAAATTGATTCCAAAGAACTTTACTTCAAGTGGCTATATGGTACTGTTATTATAGCTCCAGTAACAACTTATCATCAAATCCAGGAAACAGCTATGACC	For production of transformation cassettes, Collection of strains bearing BFP/GFP System on all chromosomes both arms
TM61	K7_BFP-GFP_Chr3_Right_R	TCCTGGTTGTCGTAGTAGCTGGCACTCAACGTACTTGTCTTCAAAAATATTATTATTTAACTACTCTATGAGTAATCGTTATTATAAGTCTTTTCATCCAGTTTTCCCAGTCACGACG	For production of transformation cassettes, Collection of strains bearing BFP/GFP System on all chromosomes both arms
TM62	K7_BFP-GFP_Chr4_Left_F	TCCGTCAGTTAAGAAAAACCTTATTTTTAGGTTAGTACCGGTTCACTTTAACGCAAACTTAGTTCTATGGGTGGCCTAATTCACACCAAGAAATACACATCAGGAAACAGCTATGACC	For production of transformation cassettes, Collection of strains bearing BFP/GFP System on all chromosomes both arms
TM63	K7_BFP-GFP_Chr4_Left_R	CTGGCGACCTTTGCCCCTGACGCCTTGTTTGTTAATCCGTTTCAAAGTTAATTGTAGCAACAATAACAATAATAATTAGTGATTGATTGAATGCTAGGACGTTTTCCCAGTCACGACG	For production of transformation cassettes, Collection of strains bearing BFP/GFP System on all chromosomes both arms
TM64	K7_BFP-GFP_Chr4_Right_F	TATATATTTCTGGGCAATGCAGCAATTCTCGGATATCACCGAAAAAAAAGATCTTAGCGGGCACGACACGACTCTCTTGATATAAGCGAATTTTCAGTATCAGGAAACAGCTATGACC	For production of transformation cassettes, Collection of strains bearing BFP/GFP System on all chromosomes both arms
TM65	K7_BFP-GFP_Chr4_Right_R	TCTCTATACGAGTTAAGAGTAGTCTTACAATAGTCTATAGATAGAATTTCAGACCTTTTTGTGTGGGTATTGCCGAAATTCTTTTTCCAGAAGATGACGAGTTTTCCCAGTCACGACG	For production of transformation cassettes, Collection of strains bearing BFP/GFP System on all chromosomes both arms
TM66	K7_BFP-GFP_Chr5_Left_F	TTTATAATATCAATGGGGGAAATGTACGTCATAAATGATATCTCTTCAATACTGTTCAGATTGTACAATTGCGAAATCTGTACGCAACTGTCATATTACACAGGAAACAGCTATGACC	For production of transformation cassettes, Collection of strains bearing BFP/GFP System on all chromosomes both arms
TM67	K7_BFP-GFP_Chr5_Left_R	TTATTTCCTCTTTAGTCCAATTTTGTTATTGTTGTTATTTAATTAACTTAACTAATTAAGTAACCACAATAATACTAGTGGTGACGACAGCGGAAGTGGAGTTTTCCCAGTCACGACG	For production of transformation cassettes, Collection of strains bearing BFP/GFP System on all chromosomes both arms
TM68	K7_BFP-GFP_Chr5_Right_F	CAATAAAGATCATCGTATAATATTATAAATGTTAGATTCACTCTTGTTGGTTTTGACCATTAAGTATTGAAACAGCAACATCATCCTCATATCAAGTGCACAGGAAACAGCTATGACC	For production of transformation cassettes, Collection of strains bearing BFP/GFP System on all chromosomes both arms
TM69	K7_BFP-GFP_Chr5_Right_R	ACTAGATTGATGGATTAATCGAGAGCCAAAACAAACAAGCAAGTAAGGGGGGAGGAAGAAGGAAAGAGAGGAGTAAAAACTCTAAAACATGATTAGACGAGTTTTCCCAGTCACGACG	For production of transformation cassettes, Collection of strains bearing BFP/GFP System on all chromosomes both arms
TM70	K7_BFP-GFP_Chr6_Left_F	TCTGAATTAAACTTTTTCTTTCAAATAAAGTAGAGAACGGAAACTTTCCAGTAGACTTTGATTGGATAAACCGATTCTAGATCAGTAGGAGTAAAATTCTCAGGAAACAGCTATGACC	For production of transformation cassettes, Collection of strains bearing BFP/GFP System on all chromosomes both arms
TM71	K7_BFP-GFP_Chr6_Left_R	ATTGTATACAGAGTTCGAGTTTCCTTGCTTGAATATTTGTAGATTGTAAGGATGTGACTACATCTAAGACGGTAGTTGTACTAAATTGTTTGTTATATCTGTTTTCCCAGTCACGACG	For production of transformation cassettes, Collection of strains bearing BFP/GFP System on all chromosomes both arms
TM72	K7_BFP-GFP_ChrR_Right_F	ACTAAATTTACAAATGAAAATACATGGAACCATACATGGTAAACAATTCAGTATTGTGAAACGTTTCCTGATAGAAGGACAACTTTACTATTCAGTAAAGCAGGAAACAGCTATGACC	For production of transformation cassettes, Collection of strains bearing BFP/GFP System on all chromosomes both arms
TM73	K7_BFP-GFP_ChrR_Right_R	AATTATAATTTAGAATATGGCAGTTTTAGGAGACAATATCCCTCAAGATGCTTGAGGCGGTCCAATGTCATCTTTGTTGTTCTAGATACTTCTTCACTCTGTTTTCCCAGTCACGACG	For production of transformation cassettes, Collection of strains bearing BFP/GFP System on all chromosomes both arms
TM74	Verif_K7_BFP-GFP_C1_Left_F	TCATTCATCGTCGTCGTCGT	5' verification of integration, Collection of strains bearing BFP/GFP System on all chromosomes both arms
TM75	Verif_K7_BFP-GFP_C1_Right_F	TTGCTTGGCAGGTTAGTGGA	5' verification of integration, Collection of strains bearing BFP/GFP System on all chromosomes both arms
TM76	Verif_K7_BFP-GFP_C2_Left_F	TTGGTTCATTGGCGGTGGTA	5' verification of integration, Collection of strains bearing BFP/GFP System on all chromosomes both arms
TM77	Verif_K7_BFP-GFP_C2_Right_F	AAACATGCACCACGAGGGAT	5' verification of integration, Collection of strains bearing BFP/GFP System on all chromosomes both arms
TM78	Verif_K7_BFP-GFP_C3_Left_F	TGCCAATTGACCCTTCACCT	5' verification of integration, Collection of strains bearing BFP/GFP System on all chromosomes both arms
TM79	Verif_K7_BFP-GFP_C3_Right_R	ACTGGCCATTGCTGTTGCTA	3' verification of integration, Collection of strains bearing BFP/GFP System on all chromosomes both arms
TM80	Verif_K7_BFP-GFP_C4_Left_F	TTTCCGACAATCACCGATGC	5' verification of integration, Collection of strains bearing BFP/GFP System on all chromosomes both arms
TM81	Verif_K7_BFP-GFP_C4_Right_F	TGGGCTCAAGATTCTGCTCA	5' verification of integration, Collection of strains bearing BFP/GFP System on all chromosomes both arms
TM82	Verif_K7_BFP-GFP_C5_Left_F	TTCTTGTTTCGCCAAGCTGC	5' verification of integration, Collection of strains bearing BFP/GFP System on all chromosomes both arms
TM83	Verif_K7_BFP-GFP_C5_Right_F	GCGTGTGGAAAAACTGCTGT	5' verification of integration, Collection of strains bearing BFP/GFP System on all chromosomes both arms
TM84	Verif_K7_BFP-GFP_C6_Left_F	AAATCCCGCCTTGACTCTGA	5' verification of integration, Collection of strains bearing BFP/GFP System on all chromosomes both arms
TM85	Verif_K7_BFP-GFP_CR_Left_F	AGCCCGAAACTATCACCACT	5' verification of integration, Collection of strains bearing BFP/GFP System on all chromosomes both arms
TM86	Verif_K7_BFP-GFP_CR_Right_R	TGGAAACCATGGACAGCACA	3' verification of integration, Collection of strains bearing BFP/GFP System on all chromosomes both arms
TM87	Verif_K7_BFP-GFP_C1_Left_R	GACCCAGGACAAACTGAGCA	3' verification of integration, Collection of strains bearing BFP/GFP System on all chromosomes both arms
TM88	Verif_K7_BFP-GFP_C1_Right_R	TCCCATCCGGCTTTATTGCT	3' verification of integration, Collection of strains bearing BFP/GFP System on all chromosomes both arms
TM89	Verif_K7_BFP-GFP_C2_Left_R	AAATGGGATTGTGGAGGGTG	3' verification of integration, Collection of strains bearing BFP/GFP System on all chromosomes both arms
TM90	Verif_K7_BFP-GFP_C2_Right_R	TGTCGCCGAACGCAATCTAT	3' verification of integration, Collection of strains bearing BFP/GFP System on all chromosomes both arms
TM91	Verif_K7_BFP-GFP_C3_Left_R	ACTTGGAGAGATGCGTCGAC	3' verification of integration, Collection of strains bearing BFP/GFP System on all chromosomes both arms
TM92	Verif_K7_BFP-GFP_C3_Right_F	ACATTGGTTGGGGATGTGGA	5' verification of integration, Collection of strains bearing BFP/GFP System on all chromosomes both arms
TM93	Verif_K7_BFP-GFP_C4_Left_R	AAAAGGGTTAGATCGGGCCG	3' verification of integration, Collection of strains bearing BFP/GFP System on all chromosomes both arms
TM94	Verif_K7_BFP-GFP_C4_Right_R	CCAAGAAGGTTTGGGCAACT	3' verification of integration, Collection of strains bearing BFP/GFP System on all chromosomes both arms
TM95	Verif_K7_BFP-GFP_C5_Left_R	ACTTGATCACCAAACGGGCA	3' verification of integration, Collection of strains bearing BFP/GFP System on all chromosomes both arms
TM96	Verif_K7_BFP-GFP_C5_Right_R	ATGTACACGCACGTCTCCAC	3' verification of integration, Collection of strains bearing BFP/GFP System on all chromosomes both arms
TM97	Verif_K7_BFP-GFP_C6_Left_R	TTCTACAACTTCCGCTCGGC	3' verification of integration, Collection of strains bearing BFP/GFP System on all chromosomes both arms
TM98	Verif_K7_BFP-GFP_CR_Left_R	ACCCCCGTTGATCCTACTGT	3' verification of integration, Collection of strains bearing BFP/GFP System on all chromosomes both arms
TM99	Verif_K7_BFP-GFP_CR_Right_F	GTGTGTGCGGCATTTTGAGT	5' verification of integration, Collection of strains bearing BFP/GFP System on all chromosomes both arms
TM100	K7_BFP-GFP_ChrR_Left_F	TCGGATGAAATTCTCACCACACACAGGTTGCTCTTCTTCTTTGGGCAATTTATGCAAAGGTGATGGCTCACCAATTATACATTACAGATATGCACCATTCCAGGAAACAGCTATGACC	For production of transformation cassettes, Collection of strains bearing BFP/GFP System on all chromosomes both arms
TM101	K7_BFP-GFP_ChrR_Left_R	ATAATAACAATAGTAATGTTTTATAAAAGAAATTGAGCATCGGCGGCCAAGGTAAATGTTACTAGAGAGCTTTTAATGTGCGCTGTAGGTCATCATAGGTGTTTTCCCAGTCACGACG	For production of transformation cassettes, Collection of strains bearing BFP/GFP System on all chromosomes both arms
TM107	K7_BC-URA3_Chr1_F2	AATTCCAATGCGGTTGCAGCATCTAAACCACGAGTAGAATTGTCCCAGCATTGAATTGATGCCTGCACCAATGTAACTTCGGCAATGGAAAGACGTTTACTTGCACGGTGAAGGTTCAAC	For production of transformation cassettes, Collection of strains bearing BFP/GFP System on all chromosomes both arms. For BC integration on Chr4
TM108	K7_BC-URA3_Chr1_R2	TACAAGCCAGGTAAATTAGGTGTTGCTTATAGAAACCTTCGAGTTTATGGTGATGCTATTGAAAGTGATTATCAAACAACCGTATCGAACGGGGTATTGATTTGACGTTGGAGTCCACGT	For production of transformation cassettes, Collection of strains bearing BFP/GFP System on all chromosomes both arms. For BC integration on Chr4
TM109	K7_Leu2onChr4_F	AATTCCAATGCGGTTGCAGCATCTAAACCACGAGTAGAATTGTCCCAGCATTGAATTGATGCCTGCACCAATGTAACTTCGGCAATGGAAAGACGTTTACGACGTTGGAGTCCACGTTCT	For production of transformation cassettes, Collection of strains bearing BFP/GFP System on all chromosomes both arms. For LEU2 integration on Chr4
TM110	K7_Leu2onChr4_R	TACAAGCCAGGTAAATTAGGTGTTGCTTATAGAAACCTTCGAGTTTATGGTGATGCTATTGAAAGTGATTATCAAACAACCGTATCGAACGGGGTATTGACACGGTGAAGGTTCAACCGA	For production of transformation cassettes, Collection of strains bearing BFP/GFP System on all chromosomes both arms. For LEU2 integration on Chr4
TM111	BG-Collec-verifChr4-TG(GCC)2_F	GCCATGGCAATATTACCCGC	5' verification of integration, Collection of strains bearing BFP/GFP System on all chromosomes both arms. For BC & LEU2 integration on Chr4
TM112	BG-Collec-verifChr4-TG(GCC)2_R	GGCATCACAAGCAGAAGGAC	3' verification of integration, Collection of strains bearing BFP/GFP System on all chromosomes both arms. For BC & LEU2 integration on Chr4
TM117	K7_BGcol_C1L_cas9_F	TAGTGTGATTTCTGAAACACATTATCTGATATAACTTATAATAATAATCTGTCTATCTCTTTCTATATTTTTTAGTTTGTGATTTGCGTTTTTTCCCACCCAGGAAACAGCTATGACC	For production of transformation cassettes, Collection of strains bearing BFP/GFP System on all chromosomes both arms with CRISPR cas9
TM118	K7_BGcol_C1L_cas9_R	GTTTGTTTCTTTCGTTTGTGATATCCAAAAATAGGGAAAAAAGCAGCAATAAACTCTTCTTTATTTTAACTTTCTGTTATTAATTTTATTCTAGATCCTTGTTTTCCCAGTCACGACG	For production of transformation cassettes, Collection of strains bearing BFP/GFP System on all chromosomes both arms with CRISPR cas9
TM119	K7_BGcol_C1R_cas9_F	AATTCACAGCTAGGCTGGTTACGAAGATTTGTCCATAAGTTTTAGTGAGAGGTTATTTTTAAAGATTATTTCTGCTTGCTTTAAAGATTAAATCTCGCGTCAGGAAACAGCTATGACC	For production of transformation cassettes, Collection of strains bearing BFP/GFP System on all chromosomes both arms with CRISPR cas9
TM120	K7_BGcol_C1R_cas9_R	CGTAATTGAAACTAAAATAGACAAAAATTATCTCAAAATTGTAACAATTGTAAAAAAAAATAATATGGCCAAACGGGAAACCAAAGTTGCTAACCAACTAGTTTTCCCAGTCACGACG	For production of transformation cassettes, Collection of strains bearing BFP/GFP System on all chromosomes both arms with CRISPR cas9
TM121	K7_BGcol_C5R_cas9_F	GTAATTTATTTAGGACAAATTCATAATTCTCTACAAAAATGAGATATCTGTACGTATATAAAGATTGTAGAAGATCTTAAATGTAAGTAAAAGTCAGTGGCAGGAAACAGCTATGACC	For production of transformation cassettes, Collection of strains bearing BFP/GFP System on all chromosomes both arms with CRISPR cas9
TM122	K7_BGcol_C5R_cas9_R	GTTTTCCTTTTTAATCTTTCTATAACCTTAAAGTTTAGTTTAGTTTTTTTTTTTTCTCTTACCCATTATCGTTGTATAGACGAAACATTAAACTATTGTGGTTTTCCCAGTCACGACG	For production of transformation cassettes, Collection of strains bearing BFP/GFP System on all chromosomes both arms with CRISPR cas9
TM123	K7_BGcol_C6L_cas9_F	GAAGCCAGTGCTATATAATCTGTGGTGATGACGTAGTAGCAAGATAAGCGATGAAAGAAGTTGAAATTGTGACAGGTATGCTGGCTGATTTGCAAGGCTACAGGAAACAGCTATGACC	For production of transformation cassettes, Collection of strains bearing BFP/GFP System on all chromosomes both arms with CRISPR cas9
TM127	sgRNA_F_Chr7L	TGGCGATGCTACTGATAAGAGTTTTAGAGCTAGAAATAGCAAGTTAAA	Guide RNA primers for CRISPR cas9, in red is the target sequence
TM128	SNR52_R_Chr7L	TCTTATCAGTAGCATCGCCACAAATTAAAAATAGTTTACGCAAGTC	Guide RNA primers for CRISPR cas9, in red is the target sequence
TM129	sgRNA_F_ChrRL	CAAGAAACAGGGGCAAGAAGGTTTTAGAGCTAGAAATAGCAAGTTAAA	Guide RNA primers for CRISPR cas9, in red is the target sequence
TM130	SNR52_R_ChrRL	CTTCTTGCCCCTGTTTCTTGCAAATTAAAAATAGTTTACGCAAGTC	Guide RNA primers for CRISPR cas9, in red is the target sequence
TM131	sgRNA_F_Chr1L	CAAGATTAGTCTAACAACCCGTTTTAGAGCTAGAAATAGCAAGTTAAA	Guide RNA primers for CRISPR cas9, in red is the target sequence
TM132	SNR52_R_Chr1L	GGGTTGTTAGACTAATCTTGCAAATTAAAAATAGTTTACGCAAGTC	Guide RNA primers for CRISPR cas9, in red is the target sequence
TM133	sgRNA_F_Chr1R	ATACAAAGAAGGATTGGGAGGTTTTAGAGCTAGAAATAGCAAGTTAAA	Guide RNA primers for CRISPR cas9, in red is the target sequence
TM134	SNR52_R_Chr1R	CTCCCAATCCTTCTTTGTATCAAATTAAAAATAGTTTACGCAAGTC	Guide RNA primers for CRISPR cas9, in red is the target sequence
TM135	sgRNA_F_Chr5R	ATTGGTTCTAGATTCTACCGGTTTTAGAGCTAGAAATAGCAAGTTAAA	Guide RNA primers for CRISPR cas9, in red is the target sequence
TM136	SNR52_R_Chr5R	CGGTAGAATCTAGAACCAATCAAATTAAAAATAGTTTACGCAAGTC	Guide RNA primers for CRISPR cas9, in red is the target sequence
TM151	New-sgRNA-Chr6L-F	TGTATGTGATTTATGCAGGAGTTTTAGAGCTAGAAATAGCAAGTTAAA	Guide RNA primers for CRISPR cas9, in red is the target sequence
TM152	New-SNR52-Chr6L-R	TCCTGCATAAATCACATACACAAATTAAAAATAGTTTACGCAAGTC	Guide RNA primers for CRISPR cas9, in red is the target sequence
TM153	sgRNA-Chr2L-F	GGAAAGAAATAACGTCATGAGTTTTAGAGCTAGAAATAGCAAGTTAAA	Guide RNA primers for CRISPR cas9, in red is the target sequence
TM154	SNR52-Chr2L-R	TCATGACGTTATTTCTTTCCCAAATTAAAAATAGTTTACGCAAGTC	Guide RNA primers for CRISPR cas9, in red is the target sequence
TM155	sgRNA-Chr2R-F	TTGCAAAGATTACTAGGATAGTTTTAGAGCTAGAAATAGCAAGTTAAA	Guide RNA primers for CRISPR cas9, in red is the target sequence
TM156	SNR52-Chr2R-R	TATCCTAGTAATCTTTGCAACAAATTAAAAATAGTTTACGCAAGTC	Guide RNA primers for CRISPR cas9, in red is the target sequence
TM157	sgRNA-Chr3L-F	CATAATGTAAGTTCCCATGGGTTTTAGAGCTAGAAATAGCAAGTTAAA	Guide RNA primers for CRISPR cas9, in red is the target sequence
TM158	SNR52-Chr3L-R	CCATGGGAACTTACATTATGCAAATTAAAAATAGTTTACGCAAGTC	Guide RNA primers for CRISPR cas9, in red is the target sequence
TM159	sgRNA-Chr4R-F	AAATATAATCATTATACGAAGTTTTAGAGCTAGAAATAGCAAGTTAAA	Guide RNA primers for CRISPR cas9, in red is the target sequence
TM160	SNR52-Chr4R-R	TTCGTATAATGATTATATTTCAAATTAAAAATAGTTTACGCAAGTC	Guide RNA primers for CRISPR cas9, in red is the target sequence
TM161	sgRNA-Chr4L-BC-F	AGTTGTGCTAGGAAGACCAGGTTTTAGAGCTAGAAATAGCAAGTTAAA	Guide RNA primers for CRISPR cas9, in red is the target sequence
TM162	SNR52-Chr4L-BC-R	CTGGTCTTCCTAGCACAACTCAAATTAAAAATAGTTTACGCAAGTC	Guide RNA primers for CRISPR cas9, in red is the target sequence
TM163	newK7_BGcol_C6L_cas9_R	ATCCACCTTAATTTTGAGTTGGTTTCTTCTTTCAATTATTACTAACCATTACTATTCCTCGGCTTCACTATAATAATAATAATATTACAACTTGATAAACGTTTTCCCAGTCACGACG	For production of transformation cassettes, Collection of strains bearing BFP/GFP System on all chromosomes both arms
TM164	newK7_BGcol_C2L_cas9_F	TGTTTTAGATTCTAACTTAAACCTCCTTACTCATTACTCTTTCATTTTCTATCATTTCTTGGATGTGACTAAAAATCTTACCACCACCGCCATCTCCTTCCAGGAAACAGCTATGACC	For production of transformation cassettes, Collection of strains bearing BFP/GFP System on all chromosomes both arms
TM165	newK7_BGcol_C2R_cas9_R	AGATGTGAACACTTGGGACCACTACTTTGTGTATTTTCGTGAGTAATCGGCACTGATCCCGAATTATTCGTACAAAGGCTTACTTGTTATGAGCATCCACGTTTTCCCAGTCACGACG	For production of transformation cassettes, Collection of strains bearing BFP/GFP System on all chromosomes both arms
TM166	newK7_BGcol_C3L_cas9_R	ACAATAAATAGTAATATTATTACATTACAATAAAATAAAATGAAACAGGTCAAGAAAAAAATAGTACTCTAAAATGTACATGAATTATTAGCTGATTAATGTTTTCCCAGTCACGACG	For production of transformation cassettes, Collection of strains bearing BFP/GFP System on all chromosomes both arms
TM167	newVerif_K7_BG_C6L_F	ATTCTCAACCGAGCTTCGCA	5' verification of integration, Collection of strains bearing BFP/GFP System on all chromosomes both arms
TM168	newVerif_K7_BG_C6L_R	AAGAAGGGGAATTGCAGTATGT	3' verification of integration, Collection of strains bearing BFP/GFP System on all chromosomes both arms
TM171	sgRNA-Chr5L-F	TTATGCATATAATATATCTCGTTTTAGAGCTAGAAATAGCAAGTTAAA	Guide RNA primers for CRISPR cas9, in red is the target sequence
TM172	SNR52-Chr5L-R	GAGATATATTATATGCATAACAAATTAAAAATAGTTTACGCAAGTC	Guide RNA primers for CRISPR cas9, in red is the target sequence
TM173	SNR52_F1	AAGAAAGAAAGAAAACCAGGAGTGAA	Construction of guide RNA primers for CRISPR cas9, Forward primer for amplification of SNR52 promoter
TM174	sgRNA_R2	ACAAATATTTAAACTCGGGACCTGG	Construction of guide RNA primers for CRISPR cas9, Reverse primer for amplification of sgRNA scaffold
TM175	sgRNA_N3	GCAGCTCAGTGATTAAGAGTAAAGATGG	Construction of guide RNA primers for CRISPR cas9, Forward and reverse nested primers for third round PCR for construction of sgRNA expression cassette
TM176	SNR52_N3	GCGGCCGCAAGTGATTAGACT	Construction of guide RNA primers for CRISPR cas9, Forward and reverse nested primers for third round PCR for construction of sgRNA expression cassette
TM177	CaCas9/for	ATCTCATTAGATTTGGAACTTGTGGGTT	Forward and reverse primers for amplification of CaCas9 cassette
TM178	CaCas9/rev	TTCGAGCGTCCCAAAACCTTCT	Forward and reverse primers for amplification of CaCas9 cassette
TM115	GFP-end-F	CCAATTGGTGATGGTCC	Sequence GFP end junction 3' for integ. Verif in CIp30
TM106	GFP_Rev	CGGAGACAGAAAATTTGTGACC	Used to validate 5' junction when integrating pTDH3-ARG4-GFP cassettes, internal oligo.
RLO066	TDH3p-BFP-R	TCTTTAATCAATTCAGACATTTTAATAAAGCTTCTGCAGG	Used to validate 5' junction when integrating pTDH3-HIS1-BFP cassettes, internal oligo.
AF44	Leu2_down	GCTACTGAAGTTGGTGACGCGATTGT	Used to validate integrating of LEU2 cassettes.
ML42	CdHIS1-detect-R	TGCCCTTCTACCTGGAGTAATGGT	Used to validate 3' junction when integrating pTDH3-HIS1-BFP cassettes, internal oligo.
CipUL	CipUL	ATACTACTGAAAATTTCCTGACTTTC	Used to validate integrating at RPS1 locus.
CIpUR	CIpUR	ATTACTATTTACAATCAAAGGTGGTC	Used to validate integrating at RPS1 locus.
